# Supplementary material for: Transcriptome Analysis of Nicotiana tabacum Infected by Cucumber mosaic virus during Systemic Symptom Development
Source: PLoS One. 2012 Aug 28;7(8):e43447. doi: 10.1371/journal.pone.0043447 (PMC3429483; doi:10.1371/journal.pone.0043447)
Supplement: Table S1 — Tag analysis statistics. (XLS) [file pone.0043447.s006.xls]

## Sheet: summary
Supplemental Table S1. Tag analysis statistics.
Summary	6 dpi		9 dpi		11 dpi		13 dpi		16 dpi		20 dpi
	Mock-inoculated	Virus-infected	Mock-inoculated	Virus-infected	Mock-inoculated	Virus-infected	Mock-inoculated	Virus-infected	Mock-inoculated	Virus-infected	Mock-inoculated	Virus-infected
Raw Tag	5348152	5337861	5437492	5153715	5202266	5312471	5159872	5175037	5048175	5013848	5076426	5211310
Distinct Raw Tag	369812	502502	306641	453964	420656	506425	382085	480903	386288	337476	454162	341928
Clean Tag	4994081	4894571	5143507	4743991	4834918	4903250	4815989	4739801	4659224	4673106	4680604	4920163
Distinct Clean Tag	149285	170815	143079	158324	170448	175137	139169	163607	146989	141197	174795	145551
Clean Tag/Raw tag	0.933796	0.916954	0.945934	0.920499	0.929387	0.92297	0.933354	0.915897	0.922952	0.93204	0.922027	0.944132
All Tag Mapping to Gene	1469858	1640293	1613323	1641645	1357570	1839574	1385754	1651888	1452654	1570000	1436521	1668515
All Tag Mapping to Gene (% of clean tag)	0.2943	0.3351	0.3137	0.346	0.2808	0.3752	0.2877	0.3485	0.3118	0.336	0.3069	0.3391
Distinct All Tag Mapping to Gene	50165	55015	50023	54114	55515	60213	45259	53464	48992	48793	55373	48394
Distinct All Tag Mapping to Gene (% of clean tag)	0.336	0.3221	0.3496	0.3418	0.3257	0.3438	0.3252	0.3268	0.3333	0.3456	0.3168	0.3325
Unambiguous Tag Mapping to Gene	1442969	1610471	1586426	1613077	1332290	1806911	1365020	1623975	1427229	1542934	1409605	1638694
Unambiguous Tag Mapping to Gene (% of clean tag)	0.2889	0.329	0.3084	0.34	0.2756	0.3685	0.2834	0.3426	0.3063	0.3302	0.3012	0.3331
Distinct Unambiguous Tag Mapping to Gene	49509	54295	49446	53389	54781	59410	44713	52787	48395	48175	54670	47812
Distinct Unambiguous Tag Mapping to Gene (% of clean tag)	0.3316	0.3179	0.3456	0.3372	0.3214	0.3392	0.3213	0.3226	0.3292	0.3412	0.3128	0.3285
All Tag-mapped Genes	27012	27391	28068	27138	27982	29214	24159	26202	26510	27652	27769	27276
All Tag-mapped Genes (% of ref genes)	0.2816	0.2856	0.2926	0.2829	0.2917	0.3046	0.2519	0.2732	0.2764	0.2883	0.2895	0.2844
Unambiguous Tag-mapped Genes	26504	26900	27605	26629	27468	28701	23690	25716	26039	27131	27278	26793
Unambiguous Tag-mapped Genes (% of ref genes)	0.2763	0.2805	0.2878	0.2776	0.2864	0.2992	0.247	0.2681	0.2715	0.2829	0.2844	0.2793
Unknown Tag	3524223	3254278	3530184	3102346	3477348	3063676	3430235	3087913	3206570	3103106	3244083	3251648
Unknown Tag (% of clean tag)	0.7057	0.6649	0.6863	0.654	0.7192	0.6248	0.7123	0.6515	0.6882	0.664	0.6931	0.6609
Distinct Unknown Tag	99120	115800	93056	104210	114933	114924	93910	110143	97997	92404	119422	97157
Distinct Unknown Tag (% of clean tag)	0.664	0.6779	0.6504	0.6582	0.6743	0.6562	0.6748	0.6732	0.6667	0.6544	0.6832	0.6675
