# Supplementary material for: Transcriptome Analysis of Nicotiana tabacum Infected by Cucumber mosaic virus during Systemic Symptom Development
Source: PLoS One. 2012 Aug 28;7(8):e43447. doi: 10.1371/journal.pone.0043447 (PMC3429483; doi:10.1371/journal.pone.0043447)
Supplement: Table S2 — Top 20 up-regulated and down-regulated genes and significantly enriched KEGG pathways at 6 dpi. (XLS) [file pone.0043447.s007.xls]

## Sheet: Genes
Supplemental Table S2. Top twenty up-regulated and down-regulated genes and significantly enriched KEGG pathways at 6 dpi.
Gene	Fold change (log2 Ratio)	P-Value	FDR	BLAST results	Putative Function Description	KEGG Function Class 1	KEGG Function Class 2
Unigene47842	14.2169	0	0	-
Unigene61956	14.0198	0	0	gi|871489|emb|CAA58732.1|	PAR-1c [Nicotiana tabacum]	Unclassified
Unigene87206	13.6194	0	0	-
Unigene24906	13.6171	0	0	gi|297610043|ref|NP_001064062.2|	Os10g0119200, protein brassinosteroid insensitive 1 [EC:2.7.10.1 2.7.11.1] [Oryza sativa Japonica Group]	Metabolism; Enzyme Families; Protein kinases	Environmental Information Processing; Signal Transduction; Plant hormone signal transduction
Unigene12720	13.6101	0	0	gi|297851332|ref|XP_002893547.1|	Peptidase C1A papain family protein [Arabidopsis lyrata subsp. lyrata]	Metabolism; Others
Unigene44065	13.5814	0	0	gi|75994061|gb|ABA34066.1|	Pathogenesis-related protein 1 [Zea mays subsp. parviglumis]	Organismal Systems; Environmental Adaptation; Plant-pathogen interaction	Environmental Information Processing; Signal Transduction; Plant hormone signal transduction
Unigene93525	13.1887	0	0	-
Unigene93098	13.084	0	0	-
Unigene69645	12.7578	0	0	-
Unigene25039	12.688	0	0	gi|115448347|ref|NP_001047953.1|	Os02g0720500,Peptidase A1 domain containing protein [Oryza sativa Japonica Group]	Unclassified
Unigene41290	12.567	0	0	-
Unigene38861	12.5524	0	0	-
Unigene19746	12.5226	0	0	gi|115440505|ref|NP_001044532.1|	Os01g0800300 [Oryza sativa Japonica Group]	Unclassified
Unigene22366	12.3696	0	0	gi|6723404|emb|CAB66413.1|	Cysteine protease-like protein [Arabidopsis thaliana]	Metabolism; Others
Unigene24583	12.2107	0	0	gi|11385443|gb|AAG34804.1|	Glutathione S-transferase GST 14 [Glycine max]	Metabolism; Metabolism of Other Amino Acids; Glutathione metabolism
Unigene86664	12.0941	0	0	-
Unigene39638	11.9894	0	0	gi|22328061|ref|NP_568995.2|	WRKY; transcription factor [Arabidopsis thaliana]	Organismal Systems; Environmental Adaptation; Plant-pathogen interaction	Genetic Information Processing; Transcription; Transcription factors
Unigene58862	11.96	0	0	-
Unigene92948	11.8842	0	0	-
Unigene13251	11.7707	0	0	gi|21929729|gb|AAM81976.1|	Barley stem rust resistance protein [Hordeum vulgare subsp. vulgare]	Unclassified
Unigene75786	-9.783	8.91994e-14	2.56995e-12	gi|116060968|emb|CAL56356.1|	Protein arginine N-methyltransferase [Ostreococcus tauri]	Genetic Information Processing; Replication and Repair; Chromosome
Unigene94270	-8.96867	3.86644e-08	4.93008e-07	gi|226509050|ref|NP_001148998.1|	Xyloglucan endotransglucosylase/hydrolase protein 32 [Zea mays]	Metabolism; Others
Unigene76458	-8.84862	1.51591e-07	1.75583e-06	gi|297721635|ref|NP_001173180.1|	Os02g0793800 [Oryza sativa Japonica Group]	Unclassified
Unigene83062	-8.78463	3.00162e-07	3.29331e-06	gi|15242191|ref|NP_199995.1|	Phosphoglucomutase,chloroplast [Arabidopsis thaliana]	Metabolism; Carbohydrate Metabolism; Nucleotide Metabolism;
Unigene75660	-8.71425	5.94342e-07	6.22622e-06	gi|295917896|gb|ADG60235.1|	Beta-cyanoalanine synthase [Hordeum vulgare]	Metabolism; Energy Metabolism; Amino Acid Metabolism; Metabolism of Other Amino Acids
Unigene26184	-8.64386	1.17684e-06	1.168e-05	gi|226460735|gb|EEH58029.1|	Lysine decarboxylase [Micromonas pusilla CCMP1545]	Unclassified
Unigene8689	-8.56986	2.33024e-06	2.18393e-05	gi|4160302|emb|CAA09854.1|	Cyclin D3.2 protein [Nicotiana tabacum]	Cellular Processes; Cell Growth and Death; Cell Cycle
Unigene61446	-8.56986	2.33024e-06	2.18315e-05	gi|226493157|ref|NP_001149616.1|	40S ribosomal protein S16 [Zea mays]	Genetic Information Processing; Translation; Ribosome
Unigene87962	-8.56986	2.33024e-06	2.18238e-05	-
Unigene25027	-8.56986	2.33024e-06	2.18161e-05	-
Unigene70890	-8.56986	2.33024e-06	2.18083e-05	-
Unigene51208	-8.49185	4.61404e-06	4.06479e-05	gi|15553015|dbj|BAB64870.1|	Maturase K [Nicotiana amplexicaulis]	Unclassified
Unigene22727	-8.49185	4.61404e-06	4.06343e-05	gi|18411408|ref|NP_567089.1|	MAP2B (METHIONINE AMINOPEPTIDASE 2B) [Arabidopsis thaliana]	Metabolism; Enzyme Families; Peptidases
Unigene28469	-8.40939	9.13614e-06	7.60721e-05	-
Unigene3616	-8.32193	1.80902e-05	0.000140407	gi|115451625|ref|NP_001049413.1|	Os03g0221500 [Oryza sativa Japonica Group]	Unclassified
Unigene74184	-8.32193	1.80902e-05	0.000140365	-
Unigene29742	-8.22882	3.582e-05	0.000257865	-
Unigene41848	-8.22882	3.582e-05	0.000257795	gi|255539481|ref|XP_002510805.1|	Conserved hypothetical protein [Ricinus communis]	Unclassified
Unigene1301	-8.22882	3.582e-05	0.000257725	-
Unigene49013	-8.22882	3.582e-05	0.000257654	gi|186519798|ref|NP_001119162.1|	ATEXO70A1 (exocyst subunit EXO70 family protein A1) [Arabidopsis thaliana]	Unclassified

## Sheet: KEGG
Pathway ID	Pathway	All genes with pathway annotation (20978)	DEGs with pathway annotation (682)	Up-regulate genes	Down-regulate genes	P-value	KEGG Function Class
ko03010	Ribosome	365 (1.74%)	24 (3.52%)	7	17	0.000927842	Genetic Information Processing; Translation
ko00195	Photosynthesis	98 (0.47%)	10 (1.47%)	0	10	0.00132027	Metabolism; Energy Metabolism
ko00860	Porphyrin and chlorophyll metabolism	137 (0.65%)	12 (1.76%)	0	12	0.00173909	Metabolism; Metabolism of Cofactors and Vitamins
ko03030	DNA replication	160 (0.76%)	13 (1.91%)	5	8	0.00223987	Genetic Information Processing; Replication and Repair
ko01110	Biosynthesis of secondary metabolites	2649 (12.63%)	111 (16.28%)	67	44	0.00279445	Metabolism
ko00591	Linoleic acid metabolism	109 (0.52%)	10 (1.47%)	8	2	0.00292687	Metabolism; Lipid Metabolism
ko00906	Carotenoid biosynthesis	144 (0.69%)	11 (1.61%)	5	6	0.00747495	Metabolism; Metabolism of Terpenoids and Polyketides
ko01100	Metabolic pathways	5108 (24.35%)	193 (28.3%)	104	89	0.00898062	Metabolism
ko00270	Cysteine and methionine metabolism	361 (1.72%)	20 (2.93%)	11	9	0.014929	Metabolism; Amino Acid Metabolism
ko00520	Amino sugar and nucleotide sugar metabolism	321 (1.53%)	18 (2.64%)	10	8	0.0181342	Metabolism; Carbohydrate Metabolism
ko00908	Zeatin biosynthesis	186 (0.89%)	12 (1.76%)	9	3	0.0188097	Metabolism; Metabolism of Terpenoids and Polyketides
ko00942	Anthocyanin biosynthesis	36 (0.17%)	4 (0.59%)	1	3	0.0286339	Metabolism; Biosynthesis of Other Secondary Metabolites
ko00630	Glyoxylate and dicarboxylate metabolism	91 (0.43%)	7 (1.03%)	1	6	0.0287498	Metabolism; Carbohydrate Metabolism
ko04130	SNARE interactions in vesicular transport	113 (0.54%)	8 (1.17%)	7	1	0.0311652	Genetic Information Processing; Folding, Sorting and Degradation
ko00920	Sulfur metabolism	73 (0.35%)	6 (0.88%)	2	4	0.0313129	Metabolism; Energy Metabolism
ko00904	Diterpenoid biosynthesis	78 (0.37%)	6 (0.88%)	4	2	0.0413421	Metabolism; Metabolism of Terpenoids and Polyketides
ko00710	Carbon fixation in photosynthetic organisms	235 (1.12%)	13 (1.91%)	5	8	0.0442209	Metabolism; Energy Metabolism
