# Supplementary material for: Transcriptome Analysis of Nicotiana tabacum Infected by Cucumber mosaic virus during Systemic Symptom Development
Source: PLoS One. 2012 Aug 28;7(8):e43447. doi: 10.1371/journal.pone.0043447 (PMC3429483; doi:10.1371/journal.pone.0043447)
Supplement: Table S3 — Top 20 up-regulated and down-regulated genes and significantly enriched KEGG pathways at 9 dpi. (XLS) [file pone.0043447.s008.xls]

## Sheet: Genes
Supplemental Table S3. Top twenty up-regulated and down-regulated genes and significantly enriched KEGG pathways at 9 dpi.
Gene	Fold change (log2 Ratio)	P-Value	FDR	BLAST results	Putative Function Description	KEGG Function Class 1	KEGG Function Class 2
Unigene93098	13.7922	0	0	-
Unigene69645	13.6504	0	0	-
Unigene93525	13.6024	0	0	-
Unigene87206	13.2052	0	0	-
Unigene86664	12.6266	0	0	-
Unigene38861	11.5063	0	0	-
Unigene47842	11.268	0	0	-
Unigene92948	11.1923	0	0	-
Unigene78668	11.1529	0	0	-
Unigene2878	11.0126	0	0	gi|25453201|sp|Q96510.1|	Peroxidase ATP21a [Arabidopsis thaliana]	Metabolism;Energy Metabolism;Amino Acid Metabolism;Biosynthesis of Other Secondary Metabolites
Unigene33108	10.9366	0	0	gi|296081693|emb|CBI20698.3|	Unnamed protein product [Vitis vinifera]	Unclassified
Unigene41290	10.8572	0	0	-
Unigene44065	10.8572	0	0	gi|75994061|gb|ABA34066.1|	Pathogenesis-related protein 1 [Zea mays subsp. parviglumis]	Environmental Information Processing; Signal Transduction; Plant hormone signal transduction	Organismal Systems; Environmental Adaptation; Plant-pathogen interaction
Unigene24583	10.8242	0	0	gi|11385443|gb|AAG34804.1|	Glutathione S-transferase GST 14 [Glycine max]	Metabolism; Metabolism of Other Amino Acids; Glutathione metabolism
Unigene25039	10.7194	0	0	gi|115448347|ref|NP_001047953.1|	Os02g0720500 [Oryza sativa Japonica Group]	Unclassified
Unigene12720	10.7194	0	0	gi|297851332|ref|XP_002893547.1|	Peptidase C1A papain family protein [Arabidopsis lyrata subsp. lyrata]	Metabolism; Others
Unigene61956	10.7013	0	0	gi|871489|emb|CAA58732.1|	PAR-1c [Nicotiana tabacum]	Unclassified
Unigene90622	10.683	0	0	gi|297734237|emb|CBI15484.3|	Unnamed protein product [Vitis vinifera]	Unclassified
Unigene73112	10.6266	0	0	-
Unigene4804	10.1523	0	0	-
Unigene69414	-9.83605	4.76e-14	1.74e-12	gi|121490370|emb|CAL01105.1|	Homogentisate prenyltransferase [Chlamydomonas reinhardtii]	Metabolism;Metabolism of Cofactors and Vitamins;Metabolism of Terpenoids and Polyketides;
Unigene3598	-9.36851	2.33e-10	4.7e-09	-
Unigene25035	-9.36851	2.33e-10	4.69e-09	gi|115441485|ref|NP_001045022.1|	Os01g0885200 [Oryza sativa Japonica Group]	Unclassified
Unigene37859	-9.36851	2.33e-10	4.69e-09	-
Unigene83584	-9.13955	6.11e-09	1.04e-07	-
Unigene32134	-9.03617	2.26e-08	3.49e-07	-
Unigene89174	-8.98014	4.34e-08	6.44e-07	gi|11994512|dbj|BAB02576.1|	Starch phosphorylase [Arabidopsis thaliana]	Metabolism; Carbohydrate Metabolism; Starch and sucrose metabolism
Unigene15117	-8.92481	8.35e-08	1.19e-06	-
Unigene55027	-8.92481	8.35e-08	1.19e-06	-
Unigene35757	-8.86728	1.6e-07	2.2e-06	-
Unigene12639	-8.80413	3.08e-07	4.04e-06	gi|225464872|ref|XP_002272987.1|	PREDICTED: hypothetical protein [Vitis vinifera]	Unclassified
Unigene81924	-8.80413	3.08e-07	4.04e-06	-
Unigene8005	-8.80413	3.08e-07	4.04e-06	gi|226496834|ref|NP_001148046.1|	Metal ion binding protein [Zea mays]	Unclassified
Unigene18780	-8.74147	5.93e-07	7.35e-06	gi|210111348|gb|ACJ07153.1|	R2R3 MYB transcription factor [Gossypium hirsutum]	Genetic Information Processing; Transcription; Transcription factors
Unigene29679	-8.67243	1.14e-06	1.35e-05	-
Unigene50869	-8.67243	1.14e-06	1.35e-05	gi|240255303|ref|NP_187469.4|	Protein binding / signal transducer [Arabidopsis thaliana]	Unclassified
Unigene83350	-8.52748	4.21e-06	4.46e-05	gi|9719732|gb|AAF97834.1|	T10F20.18 [Arabidopsis thaliana]	Unclassified
Unigene1389	-8.52748	4.21e-06	4.45e-05	gi|15237644|ref|NP_196036.1|	Phosphate/phosphoenolpyruvate translocator-like protein [Arabidopsis thaliana]	Unclassified
Unigene39527	-8.52748	4.21e-06	4.45e-05	-
Unigene47115	-8.52748	4.21e-06	4.45e-05	-

## Sheet: KEGG
Pathway ID	Pathway	All genes with pathway annotation (20978)	DEGs with pathway annotation (581)	Up-regulate genes	Down-regulate genes	P-value	KEGG Function Class
ko03010	Ribosome	365 (1.74%)	23 (3.96%)	7	16	0.000235382	Genetic Information Processing; Translation
ko00520	Amino sugar and nucleotide sugar metabolism	321 (1.53%)	18 (3.1%)	13	5	0.0038538	Metabolism; Carbohydrate Metabolism
ko00195	Photosynthesis	98 (0.47%)	8 (1.38%)	1	7	0.00586312	Metabolism; Energy Metabolism
ko00941	Flavonoid biosynthesis	204 (0.97%)	12 (2.07%)	7	5	0.0116829	Metabolism; Biosynthesis of Other Secondary Metabolites
ko00710	Carbon fixation in photosynthetic organisms	235 (1.12%)	13 (2.24%)	5	8	0.0143035	Metabolism; Energy Metabolism
ko00511	Other glycan degradation	93 (0.44%)	7 (1.2%)	7	0	0.0147322	Metabolism; Glycan Biosynthesis and Metabolism
ko01110	Biosynthesis of secondary metabolites	2649 (12.63%)	91 (15.66%)	58	33	0.0169713	Metabolism
ko00604	Glycosphingolipid biosynthesis - ganglio series	23 (0.11%)	3 (0.52%)	3	0	0.024793	Metabolism; Glycan Biosynthesis and Metabolism
ko00531	Glycosaminoglycan degradation	45 (0.21%)	4 (0.69%)	3	1	0.0354723	Metabolism; Glycan Biosynthesis and Metabolism
ko04141	Protein processing in endoplasmic reticulum	602 (2.87%)	24 (4.13%)	20	4	0.0483944	Genetic Information Processing; Folding, Sorting and Degradation
ko01100	Metabolic pathways	5108 (24.35%)	159 (27.37%)	90	69	0.0488267	Metabolism
