# Supplementary material for: Transcriptome Analysis of Nicotiana tabacum Infected by Cucumber mosaic virus during Systemic Symptom Development
Source: PLoS One. 2012 Aug 28;7(8):e43447. doi: 10.1371/journal.pone.0043447 (PMC3429483; doi:10.1371/journal.pone.0043447)
Supplement: Table S4 — Top 20 up-regulated and down-regulated genes and significantly enriched KEGG pathways at 11 dpi. (XLS) [file pone.0043447.s009.xls]

## Sheet: Genes
Supplemental Table S4. Top twenty up-regulated and down-regulated genes and significantly enriched KEGG pathways at 11 dpi.
Gene	Fold change (log2 Ratio)	P-Value	FDR	BLAST results	Putative Function Description	KEGG Function Class 1	KEGG Function Class 2
Unigene57286	13.3072	0	0	-
Unigene69645	13.151	0	0	-
Unigene93098	13.0047	0	0	-
Unigene87206	12.7973	0	0	-
Unigene93525	12.5596	0	0	-
Unigene38861	11.8738	0	0	-
Unigene76229	11.1312	0	0	-
Unigene58417	11.0505	0	0	-
Unigene88704	11.0369	0	0	gi|296278600|gb|ADH04264.1|	HB1,homeodomain transcription factor [Nicotiana benthamiana]	Genetic Information Processing; Transcription; Transcription factors
Unigene86664	10.9651	0	0	-
Unigene48021	10.858	0	0	gi|11612193|gb|AAG37449.1|	Seed maturation protein LEA 4 [Glycine tomentella]	Unclassified
Unigene87689	10.7764	0	0	gi|193876292|gb|ACF24768.1|	Sesquiterpene synthase [Santalum album]	Metabolism; Metabolism of Terpenoids and Polyketides
Unigene73112	10.7599	0	0	-
Unigene24583	10.5594	0	0	gi|11385443|gb|AAG34804.1|	Glutathione S-transferase GST 14 [Glycine max]	Metabolism; Metabolism of Other Amino Acids; Glutathione metabolism
Unigene78668	10.5196	0	0	-
Unigene92948	10.4798	0	0	-
Unigene19746	10.3498	0	0	gi|115440505|ref|NP_001044532.1|	Os01g0800300 [Oryza sativa Japonica Group]	Unclassified
Unigene44065	10.1824	0	0	gi|75994061|gb|ABA34066.1|	Pathogenesis-related protein 1 [Zea mays subsp. parviglumis]	Organismal Systems; Environmental Adaptation; Plant-pathogen interaction	Environmental Information Processing; Signal Transduction; Plant hormone signal transduction
Unigene37495	10.0782	0	0	-
Unigene477	9.96434	1.77636e-15	8.18969e-14	gi|115477158|ref|NP_001062175.1|	Os08g0503700 [Oryza sativa Japonica Group]	Unclassified
Unigene14672	-11.098	5.80228e-33	3.26306e-31	-
Unigene85146	-10.8941	1.04914e-28	5.70794e-27	-
Unigene11467	-10.1774	9.28978e-18	4.47928e-16	gi|164562229|gb|ABY61029.1|	Zinc finger-homeodomain protein 1 [Asparagus officinalis]	Unclassified
Unigene27820	-9.95565	2.516e-15	1.15622e-13	gi|219114861|ref|XP_002178226.1|	Transport protein [Phaeodactylum tricornutum CCAP 1055/1]	Unclassified
Unigene77511	-9.65642	1.37247e-12	3.38353e-11	gi|255574968|ref|XP_002528390.1|	Conserved hypothetical protein [Ricinus communis]	Unclassified
Unigene49818	-9.49985	2.25868e-11	4.82305e-10	gi|13676404|dbj|BAB41191.1|	NADPH-protochlorophyllide oxidoreductase 2 [Amaranthus tricolor]	Metabolism; Metabolism of Cofactors and Vitamins; Porphyrin and chlorophyll metabolism
Unigene73191	-9.27612	7.48682e-10	1.34403e-08	gi|74272675|gb|ADZ55308.1|	Autophagy 8h [Solanum lycopersicum]	Genetic Information Processing; Folding, Sorting and Degradation; Ubiquitin system	Cellular Processes; Transport and Catabolism; Regulation of autophagy
Unigene34089	-9.17742	3.0372e-09	5.02367e-08	gi|217315773|gb|ACK37352.1|	S-adenosyl-L-methionine synthetase [Chrysanthemum coronarium]	Metabolism; Amino Acid Metabolism; Cysteine and methionine metabolism
Unigene2917	-9.12412	6.11732e-09	9.64641e-08	gi|21360370|gb|AAM47507.1|	Extensin-like protein [Citrus junos]	Unclassified
Unigene95153	-9.07146	1.23211e-08	1.8593e-07	gi|220702725|gb|ACL81161.1|	Senescence associate dehydrogenase [Mirabilis jalapa]	Metabolism; Nucleotide Metabolism; Metabolism of Other Amino Acids; Metabolism of Cofactors and Vitamins; Xenobiotics Biodegradation and Metabolism
Unigene45087	-9.01402	2.48164e-08	3.6032e-07	-
Unigene48425	-9.01402	2.48164e-08	3.60136e-07	gi|281309688|dbj|BAI58534.1|	Lipoic acid synthase [Rhizophora mucronata]	Metabolism; Metabolism of Cofactors and Vitamins; Lipoic acid metabolism
Unigene83477	-8.82972	2.0277e-07	2.52906e-06	-
Unigene60314	-8.82972	2.0277e-07	2.52795e-06	gi|211909305|gb|ACJ12925.1|	Protochlorophyllide oxidoreductase B [Chorispora bungeana]	Metabolism; Metabolism of Cofactors and Vitamins; Porphyrin and chlorophyll metabolism
Unigene51250	-8.82972	2.0277e-07	2.52684e-06	gi|298711658|emb|CBJ32712.1|	Branched chain alpha-keto acid dehydrogenase E1 beta subunit [Ectocarpus siliculosus]	Metabolism; Amino Acid Metabolism; Valine, leucine and isoleucine degradation
Unigene62310	-8.76155	4.08404e-07	4.9043e-06	gi|34481598|emb|CAE46442.1|	Sulphate transporter [Brassica napus]	Unclassified
Unigene24943	-8.76155	4.08404e-07	4.90223e-06	-
Unigene95742	-8.76155	4.08404e-07	4.90016e-06	gi|15384989|emb|CAC59823.1|	Xaa-Pro aminopeptidase 1 [Solanum lycopersicum]	Metabolism; Enzyme Families; Peptidases
Unigene83860	-8.69349	8.22582e-07	9.18652e-06	-
Unigene34786	-8.69349	8.22582e-07	9.18291e-06	gi|60266729|gb|AAX15999.1|	S-adenosyl-L-homocysteine hydrolase 1 mutant [Arabidopsis thaliana]	Unclassified

## Sheet: KEGG
Pathway ID	Pathway	All genes with pathway annotation (20978)	DEGs with pathway annotation (713)	Up-regulate genes	Down-regulate genes	P-value	KEGG Function Class
ko01110	Biosynthesis of secondary metabolites	2649 (12.63%)	128 (17.95%)	99	29	2.05501e-05	Metabolism
ko00071	Fatty acid metabolism	193 (0.92%)	18 (2.52%)	18	0	0.000109556	Metabolism; Lipid Metabolism
ko01100	Metabolic pathways	5108 (24.35%)	211 (29.59%)	167	44	0.000656048	Metabolism
ko01040	Biosynthesis of unsaturated fatty acids	137 (0.65%)	12 (1.68%)	11	1	0.0025094	Metabolism; Lipid Metabolism
ko00941	Flavonoid biosynthesis	204 (0.97%)	15 (2.1%)	11	4	0.00429079	Metabolism; Biosynthesis of Other Secondary Metabolites
ko00402	Benzoxazinoid biosynthesis	62 (0.3%)	7 (0.98%)	4	3	0.00494358	Metabolism; Biosynthesis of Other Secondary Metabolites
ko00561	Glycerolipid metabolism	188 (0.9%)	14 (1.96%)	13	1	0.00508997	Metabolism; Lipid Metabolism
ko03010	Ribosome	365 (1.74%)	22 (3.09%)	16	6	0.00712228	Genetic Information Processing; Translation
ko00350	Tyrosine metabolism	114 (0.54%)	9 (1.26%)	9	0	0.0157662	Metabolism; Amino Acid Metabolism
ko00010	Glycolysis / Gluconeogenesis	348 (1.66%)	20 (2.81%)	20	0	0.0160717	Metabolism; Carbohydrate Metabolism
ko00903	Limonene and pinene degradation	283 (1.35%)	17 (2.38%)	16	1	0.0171507	Metabolism; Metabolism of Terpenoids and Polyketides
ko04146	Peroxisome	330 (1.57%)	19 (2.66%)	17	2	0.0183136	Cellular Processes; Transport and Catabolism
ko00330	Arginine and proline metabolism	185 (0.88%)	12 (1.68%)	12	0	0.0245657	Metabolism; Amino Acid Metabolism
ko00592	alpha-Linolenic acid metabolism	211 (1.01%)	13 (1.82%)	13	0	0.0286732	Metabolism; Lipid Metabolism
ko00945	Stilbenoid, diarylheptanoid and gingerol biosynthesis	282 (1.34%)	16 (2.24%)	14	2	0.0322315	Metabolism; Biosynthesis of Other Secondary Metabolites
ko00310	Lysine degradation	133 (0.63%)	9 (1.26%)	9	0	0.0379037	Metabolism; Amino Acid Metabolism
ko00770	Pantothenate and CoA biosynthesis	75 (0.36%)	6 (0.84%)	5	1	0.0421264	Metabolism; Metabolism of Cofactors and Vitamins
ko00860	Porphyrin and chlorophyll metabolism	137 (0.65%)	9 (1.26%)	1	8	0.0444055	Metabolism; Metabolism of Cofactors and Vitamins
