# Supplementary material for: Transcriptome Analysis of Nicotiana tabacum Infected by Cucumber mosaic virus during Systemic Symptom Development
Source: PLoS One. 2012 Aug 28;7(8):e43447. doi: 10.1371/journal.pone.0043447 (PMC3429483; doi:10.1371/journal.pone.0043447)
Supplement: Table S5 — Top 20 up-regulated and down-regulated genes and significantly enriched KEGG pathways at 13 dpi. (XLS) [file pone.0043447.s010.xls]

## Sheet: Genes
Supplemental Table S5. Top twenty up-regulated and down-regulated genes and significantly enriched KEGG pathways at 13 dpi.
Gene	Fold change (log2 Ratio)	P-Value	FDR	BLAST results	Putative Function Description	KEGG Function Class 1	KEGG Function Class 2
Unigene74845	13.0926	6.66134e-16	4.43901e-14	-
Unigene57286	12.9187	6.66134e-16	4.36722e-14	-
Unigene92418	12.8988	6.66134e-16	4.48819e-14	-
Unigene14622	11.7912	6.66134e-16	4.42688e-14	gi|7768151|emb|CAB90633.1|	Protein phpsphatase 2C (PP2C) [Fagus sylvatica]	Metabolism; Others
Unigene93098	11.647	6.66134e-16	4.3438e-14	-
Unigene93525	11.4757	6.66134e-16	4.37902e-14	-
Unigene69645	11.1805	6.66134e-16	4.39089e-14	-
Unigene87206	11.0715	6.66134e-16	4.41482e-14	-
Unigene76229	10.9986	6.66134e-16	4.40282e-14	-
Unigene91525	10.9381	6.66134e-16	4.35548e-14	gi|297825207|ref|XP_002880486.1|	Auxin responsive GH3 gene family, GH3.3 [Arabidopsis lyrata subsp. lyrata]	Environmental Information Processing; Signal Transduction; Plant hormone signal transduction
Unigene37042	10.774	6.66134e-16	4.33219e-14	-
Unigene5308	10.7566	6.66134e-16	4.47579e-14	-
Unigene3249	10.421	6.66134e-16	4.50066e-14	gi|290765997|gb|ADD59978.1|	Myb proto-oncogene protein MYB8 [Nicotiana attenuata]	Genetic Information Processing; Transcription; Transcription factors
Unigene18588	10.3298	6.66134e-16	4.46346e-14	gi|1778370|gb|AAC49613.1|	Asparagine synthetase 2 [Glycine max]	Metabolism; Energy Metabolism; Amino Acid Metabolism; Enzyme Families
Unigene16158	10.1799	6.66134e-16	4.4512e-14	gi|297724163|ref|NP_001174445.1|	Os05g0437133, EREBP-like factor [Oryza sativa Japonica Group]	Genetic Information Processing; Transcription; Transcription factors
Unigene38861	10.0715	8.88178e-16	5.73028e-14	-
Unigene21610	9.9542	5.32908e-15	3.2486e-13	-
Unigene6500	9.92333	1.02141e-14	6.05943e-13	-
Unigene94813	9.85798	4.019e-14	2.10677e-12	gi|31088360|gb|AAP44102.1|	Peptide transporter 1 [Vicia faba]	Cellular Processes and Signaling; Other ion-coupled transporters
Unigene21091	9.85798	4.019e-14	2.10224e-12	gi|15225814|ref|NP_180259.1|	PDR4 (PLEIOTROPIC DRUG RESISTANCE 4) [Arabidopsis thaliana]	Unclassified
Unigene43091	-10.3987	4.578e-20	3.50159e-18	-
Unigene5157	-10.3072	7.0958e-19	5.23003e-17	-
Unigene92129	-9.62388	4.95868e-12	1.35365e-10	-
Unigene93055	-9.01959	3.66372e-08	6.09109e-07	gi|297815578|ref|XP_002875672.1|	Fatty acyl-CoA reductase [Arabidopsis lyrata subsp. lyrata]	Cellular Processes; Transport and Catabolism; Peroxisome
Unigene75241	-9.01959	3.66372e-08	6.08693e-07	gi|297610695|ref|NP_001064918.2|	Os10g0489500 [Oryza sativa Japonica Group]	Unclassified
Unigene86455	-8.96	7.26946e-08	1.14964e-06	gi|195640838|gb|ACG39887.1|	L-tyrosine transporter [Zea mays]	Cellular Processes and Signaling; Other ion-coupled transporters
Unigene3507	-8.83605	2.86196e-07	4.1859e-06	-
Unigene73081	-8.62571	2.23568e-06	2.77441e-05	gi|28372890|gb|AAO39927.1|	At3g10120 [Arabidopsis thaliana]	Unclassified
Unigene84769	-8.54689	4.43598e-06	5.21238e-05	-
Unigene95129	-8.54689	4.43598e-06	5.20987e-05	gi|295913107|gb|ADG57816.1|	Transcription factor [Lycoris longituba]	Genetic Information Processing; Transcription; Transcription factors
Unigene91380	-8.46352	8.80176e-06	9.78452e-05	gi|131397|sp|P12301.1|	16 kDa subunit of oxygen evolving system of photosystem II [Spinacia oleracea]	Metabolism; Energy Metabolism; Photosynthesis
Unigene95692	-8.28077	3.46524e-05	0.00033053	gi|226491454|ref|NP_001147314.1|	Apospory-associated protein C [Zea mays]	Unclassified
Unigene32521	-8.28077	3.46524e-05	0.0003304	gi|225444639|ref|XP_002276089.1|	PREDICTED: hypothetical protein [Vitis vinifera]	Unclassified
Unigene48587	-8.28077	3.46524e-05	0.000330271	gi|115456543|ref|NP_001051872.1|	Os03g0844600 [Oryza sativa Japonica Group]	Unclassified
Unigene11483	-5.81011	2.0545e-61	2.34608e-59	-
Unigene52646	-4.4129	6.02416e-111	7.4758e-109	-
Unigene40642	-4.17571	7.41658e-79	8.79968e-77	-
Unigene14672	-4.15458	3.75422e-09	7.21279e-08	-
Unigene41440	-4.11349	7.07724e-09	1.30508e-07	-
Unigene44476	-3.98381	5.05976e-15	3.11566e-13	-

## Sheet: KEGG
Pathway ID	Pathway	All genes with pathway annotation (20978)	DEGs with pathway annotation (503)	Up-regulate genes	Down-regulate genes	P-value	KEGG Function Class
ko00902	Monoterpenoid biosynthesis	31 (0.15%)	6 (1.19%)	6	0	8.15561e-05	Metabolism; Metabolism of Terpenoids and Polyketides
ko01110	Biosynthesis of secondary metabolites	2649 (12.63%)	91 (18.09%)	74	17	0.000234609	Metabolism
ko01100	Metabolic pathways	5108 (24.35%)	151 (30.02%)	125	26	0.0019365	Metabolism
ko04626	Plant-pathogen interaction	1633 (7.78%)	56 (11.13%)	54	2	0.00429173	Organismal Systems; Environmental Adaptation
ko00270	Cysteine and methionine metabolism	361 (1.72%)	17 (3.38%)	14	3	0.00662365	Metabolism; Amino Acid Metabolism
ko00330	Arginine and proline metabolism	185 (0.88%)	10 (1.99%)	9	1	0.014061	Metabolism; Amino Acid Metabolism
ko03010	Ribosome	365 (1.74%)	16 (3.18%)	15	1	0.0155369	Genetic Information Processing; Translation
ko00750	Vitamin B6 metabolism	24 (0.11%)	3 (0.6%)	2	1	0.0190794	Metabolism; Metabolism of Cofactors and Vitamins
ko00941	Flavonoid biosynthesis	204 (0.97%)	10 (1.99%)	7	3	0.025784	Metabolism; Biosynthesis of Other Secondary Metabolites
ko00061	Fatty acid biosynthesis	125 (0.6%)	7 (1.39%)	5	2	0.0311123	Metabolism; Lipid Metabolism
ko00400	Phenylalanine, tyrosine and tryptophan biosynthesis	131 (0.62%)	7 (1.39%)	6	1	0.0386337	Metabolism; Amino Acid Metabolism
ko00904	Diterpenoid biosynthesis	78 (0.37%)	5 (0.99%)	4	1	0.0393745	Metabolism; Metabolism of Terpenoids and Polyketides
ko00071	Fatty acid metabolism	193 (0.92%)	9 (1.79%)	8	1	0.0436154	Metabolism; Lipid Metabolism
ko01040	Biosynthesis of unsaturated fatty acids	137 (0.65%)	7 (1.39%)	6	1	0.0472576	Metabolism; Lipid Metabolism
