# Supplementary material for: Transcriptome Analysis of Nicotiana tabacum Infected by Cucumber mosaic virus during Systemic Symptom Development
Source: PLoS One. 2012 Aug 28;7(8):e43447. doi: 10.1371/journal.pone.0043447 (PMC3429483; doi:10.1371/journal.pone.0043447)
Supplement: Table S6 — Top 20 up-regulated and down-regulated genes and significantly enriched KEGG pathways at 16 dpi. (XLS) [file pone.0043447.s011.xls]

## Sheet: Gene
Supplemental Table S6. Top twenty up-regulated and down-regulated genes and significantly enriched KEGG pathways at 16 dpi.
Gene	Fold change (log2 Ratio)	P-Value	FDR	BLAST results	Putative Function Description	KEGG Function Class 1	KEGG Function Class 2
Unigene58417	12.7989	0	0	-
Unigene77596	11.3504	0	0	-
Unigene25039	10.9114	0	0	gi|115448347|ref|NP_001047953.1|	Os02g0720500 [Oryza sativa Japonica Group]	Unclassified
Unigene61956	10.8455	0	0	gi|871489|emb|CAA58732.1|	PAR-1c [Nicotiana tabacum]	Unclassified
Unigene25498	10.6865	0	0	-
Unigene69645	10.4858	0	0	-
Unigene93098	10.42	0	0	-
Unigene87206	10.3966	0	0	-
Unigene93525	10.2527	0	0	-
Unigene13686	10.2009	0	0	-
Unigene38861	10.1472	0	0	-
Unigene4804	9.97441	7.54952e-15	1.05275e-12	-
Unigene47842	9.91139	3.0198e-14	3.56021e-12	-
Unigene7578	9.91139	3.0198e-14	3.5441e-12	-
Unigene12720	9.81218	2.4225e-13	1.88121e-11	gi|297851332|ref|XP_002893547.1|	Peptidase C1A papain family protein [Arabidopsis lyrata subsp. lyrata]	Metabolism; Others
Unigene74139	9.74147	9.66338e-13	6.21933e-11	gi|115468174|ref|NP_001057686.1|	Os06g0494100 [Oryza sativa Japonica Group]	Unclassified
Unigene44065	9.74147	9.66338e-13	6.20394e-11	gi|75994061|gb|ABA34066.1|	Pathogenesis-related protein 1 [Zea mays subsp. parviglumis]	Organismal Systems; Environmental Adaptation; Plant-pathogen interaction	Environmental Information Processing; Signal Transduction; Plant hormone signal transduction
Unigene16158	9.62936	7.69828e-12	4.2756e-10	gi|297724163|ref|NP_001174445.1|	Os05g0437133, EREBP-like factor [Oryza sativa Japonica Group]	Genetic Information Processing; Transcription; Transcription factors
Unigene92648	9.58871	1.53741e-11	8.32482e-10	gi|207339976|gb|AAL40864.1|	Receptor protein kinase-like protein [Capsicum annuum]	Metabolism; Enzyme Families; Protein kinases	Cellular Processes; Cell Growth and Death; Apoptosis
Unigene17349	9.54882	3.07032e-11	1.58635e-09	gi|115445363|ref|NP_001046461.1|	Os02g0255100, protein phosphatase [Oryza sativa Japonica Group]	Metabolism; Others
Unigene2917	-8.33092	2.97992e-05	0.000518378	gi|21360370|gb|AAM47507.1|	Extensin-like protein [Citrus junos]	Unclassified
Unigene14201	-8.22882	5.96874e-05	0.000946279	-
Unigene93654	-3.58216	5.45596e-06	0.0001133	gi|224077038|ref|XP_002305103.1|	Flavonoid o-methyltransferase [Populus trichocarpa]	Metabolism; Biosynthesis of Other Secondary Metabolites; Benzoxazinoid biosynthesis
Unigene43801	-3.58216	5.45596e-06	0.000113209	-
Unigene95361	-3.15322	1.14893e-15	1.73255e-13	gi|297793807|ref|XP_002864788.1|	Invertase/pectin methylesterase inhibitor [Arabidopsis lyrata subsp. lyrata]	Metabolism; Carbohydrate Metabolism; Pentose and glucuronate interconversions; Starch and sucrose metabolism
Unigene40309	-3.06878	1.47184e-05	0.000279262	-
Unigene9322	-2.64251	5.75324e-05	0.000917723	-
Unigene78006	-2.60352	1.55201e-61	3.72728e-59	-
Unigene83167	-2.58656	1.98809e-07	5.59275e-06	gi|297834424|ref|XP_002885094.1|	Phototropic-responsive NPH3 family protein [Arabidopsis lyrata subsp. lyrata]	Unclassified
Unigene2304	-2.5393	2.15332e-05	0.000386777	gi|15237584|ref|NP_196016.1|	IQD12 (IQ-domain 12); calmodulin binding [Arabidopsis thaliana]	Unclassified
Unigene44476	-2.47498	2.8963e-08	9.50903e-07	-
Unigene6059	-2.42417	1.37277e-05	0.000262578	gi|297606726|ref|NP_001058881.2|	Os07g0144500 [Oryza sativa Japonica Group]	Unclassified
Unigene24401	-2.40418	2.9787e-06	6.55289e-05	gi|49388598|dbj|BAD25713.1|	Transducin-like [Oryza sativa Japonica Group]	Unclassified
Unigene37305	-2.3547	1.18981e-08	4.14785e-07	-
Unigene15236	-2.29123	3.14936e-06	6.9049e-05	gi|79336607|ref|NP_172105.3|	Transcription factor [Arabidopsis thaliana]	Genetic Information Processing; Translation; Translation factors
Unigene90755	-2.22293	1.93579e-06	4.49093e-05	gi|255632687|gb|ACU16695.1|	Unknown [Glycine max]	Unclassified
Unigene3214	-2.18712	2.14948e-08	7.17517e-07	gi|237861747|gb|ACR24470.1|	Initiation factor IF1 [Davilla cf. kunthii Zartman s.n.]	Genetic Information Processing; Translation; Translation factors
Unigene84399	-2.14994	1.3878e-42	3.21386e-40	-
Unigene83515	-2.04813	6.04382e-20	1.04506e-17	gi|255558590|ref|XP_002520320.1|	Auxilin, putative [Ricinus communis]	Unclassified
Unigene33228	-2.04054	2.3832e-05	0.000425417	-

## Sheet: KEGG
Pathway ID	Pathway	All genes with pathway annotation (20978)	DEGs with pathway annotation (236)	Up-regulate genes	Down-regulate genes	P-value	KEGG Function Class
ko04626	Plant-pathogen interaction	1633 (7.78%)	40 (16.95%)	39	1	2.42221e-06	Organismal Systems; Environmental Adaptation
ko00270	Cysteine and methionine metabolism	361 (1.72%)	12 (5.08%)	11	1	0.000843055	Metabolism; Amino Acid Metabolism
ko00592	alpha-Linolenic acid metabolism	211 (1.01%)	8 (3.39%)	8	0	0.00275519	Metabolism; Lipid Metabolism
ko00906	Carotenoid biosynthesis	144 (0.69%)	6 (2.54%)	5	1	0.00584996	Metabolism; Metabolism of Terpenoids and Polyketides
ko00908	Zeatin biosynthesis	186 (0.89%)	6 (2.54%)	6	0	0.0189426	Metabolism; Metabolism of Terpenoids and Polyketides
ko00941	Flavonoid biosynthesis	204 (0.97%)	6 (2.54%)	5	1	0.0281977	Metabolism; Biosynthesis of Other Secondary Metabolites
ko00520	Amino sugar and nucleotide sugar metabolism	321 (1.53%)	8 (3.39%)	8	0	0.0293497	Metabolism; Carbohydrate Metabolism
ko00402	Benzoxazinoid biosynthesis	62 (0.3%)	3 (1.27%)	1	2	0.0327123	Metabolism; Biosynthesis of Other Secondary Metabolites
ko00591	Linoleic acid metabolism	109 (0.52%)	4 (1.69%)	4	0	0.0347736	Metabolism; Lipid Metabolism
ko00730	Thiamine metabolism	28 (0.13%)	2 (0.85%)	2	0	0.0393223	Metabolism; Metabolism of Cofactors and Vitamins
ko00945	Stilbenoid, diarylheptanoid and gingerol biosynthesis	282 (1.34%)	7 (2.97%)	7	0	0.0408979	Metabolism; Biosynthesis of Other Secondary Metabolites
ko00902	Monoterpenoid biosynthesis	31 (0.15%)	2 (0.85%)	2	0	0.0473279	Metabolism; Metabolism of Terpenoids and Polyketides
