# Supplementary material for: Transcriptome Analysis of Nicotiana tabacum Infected by Cucumber mosaic virus during Systemic Symptom Development
Source: PLoS One. 2012 Aug 28;7(8):e43447. doi: 10.1371/journal.pone.0043447 (PMC3429483; doi:10.1371/journal.pone.0043447)
Supplement: Table S7 — Top 20 up-regulated and down-regulated genes and significantly enriched KEGG pathways at 20 dpi. (XLS) [file pone.0043447.s012.xls]

## Sheet: Genes
Supplemental Table S7. Top twenty up-regulated and down-regulated genes and significantly enriched KEGG pathways at 20 dpi.
Gene	Fold change (log2 Ratio)	P-Value	FDR	BLAST results	Putative Function Description	KEGG Function Class 1	KEGG Function Class 2
Unigene75625	14.0782	4.4409e-16	2.71493e-14	-
Unigene93098	12.4112	4.4409e-16	2.64842e-14	-
Unigene93525	12.2279	4.4409e-16	2.69036e-14	-
Unigene87206	12.1526	4.4409e-16	2.70875e-14	-
Unigene51447	12.1	4.4409e-16	2.73995e-14	-
Unigene69645	11.8529	4.4409e-16	2.69646e-14	-
Unigene38861	11.1267	4.4409e-16	2.72114e-14	-
Unigene87689	11.0458	4.4409e-16	2.73365e-14	gi|193876292|gb|ACF24768.1|	Sesquiterpene synthase [Santalum album]	Metabolism; Metabolism of Terpenoids and Polyketides
Unigene37495	10.8842	4.4409e-16	2.66027e-14	-
Unigene86664	10.6847	4.4409e-16	2.72738e-14	-
Unigene95894	10.6493	4.4409e-16	2.65433e-14	gi|108708424|gb|ABF96219.1|	Amino acid permease family protein [Oryza sativa (japonica cultivar-group)]	Unclassified
Unigene47818	10.6119	4.4409e-16	2.70259e-14	gi|297603516|ref|NP_001054171.2|	Os04g0664600 [Oryza sativa Japonica Group]	Unclassified
Unigene77596	10.6119	4.4409e-16	2.67222e-14	-
Unigene3249	10.3674	4.4409e-16	2.74628e-14	gi|290765997|gb|ADD59978.1|	Myb proto-oncogene protein MYB8 [Nicotiana attenuata]	Genetic Information Processing; Transcription; Transcription factors
Unigene78668	10.2761	4.4409e-16	2.66623e-14	-
Unigene92948	10.1774	4.4409e-16	2.67824e-14	-
Unigene73112	10.1007	4.4409e-16	2.68429e-14	-
Unigene83592	10.0728	6.66134e-16	3.86921e-14	-
Unigene57286	9.86882	4.55192e-14	2.20012e-12	-
Unigene82969	9.77149	3.36398e-13	1.09185e-11	gi|115464915|ref|NP_001056057.1|	Os05g0518300 [Oryza sativa Japonica Group]	Unclassified
Unigene15236	-9.37069	2.07444e-10	4.15462e-09	gi|79336607|ref|NP_172105.3|	Transcription factor [Arabidopsis thaliana]	Genetic Information Processing; Transcription; Transcription factors
Unigene88085	-8.93958	6.5003e-08	9.34793e-07	gi|30691713|ref|NP_174333.2|	Cation chloride cotransporter [Arabidopsis thaliana]	Unclassified
Unigene44977	-8.73809	5.60978e-07	7.09556e-06	gi|115475672|ref|NP_001061432.1|	Os08g0276100 [Oryza sativa Japonica Group]	Unclassified
Unigene29500	-8.50383	4.84124e-06	5.17088e-05	gi|145306562|gb|ABC87808.1|	TCER1 [Triticum aestivum]	Unclassified
Unigene74184	-8.50383	4.84124e-06	5.16882e-05	-
Unigene53900	-8.50383	4.84124e-06	5.16676e-05	-
Unigene20809	-8.41785	9.93028e-06	9.9851e-05	gi|42566332|ref|NP_192572.2|	Polypeptide N-acetylglucosaminyltransferase [Arabidopsis thaliana]	Metabolism; Glycan Biosynthesis and Metabolism
Unigene92917	-8.41785	9.93028e-06	9.98135e-05	gi|224003143|ref|XP_002291243.1|	Membrane transporter [Thalassiosira pseudonana CCMP1335]	Unclassified
Unigene49818	-8.41785	9.93028e-06	9.9776e-05	gi|13676404|dbj|BAB41191.1|	NADPH-protochlorophyllide oxidoreductase 2 [Amaranthus tricolor]	Metabolism; Metabolism of Cofactors and Vitamins; Porphyrin and chlorophyll metabolism
Unigene69759	-8.41785	9.93028e-06	9.97386e-05	gi|219115329|ref|XP_002178460.1|	Magnesium-protoporphyrin IX methyltransferase [Phaeodactylum tricornutum CCAP 1055/1]	Metabolism; Metabolism of Cofactors and Vitamins; Porphyrin and chlorophyll metabolism
Unigene53035	-8.32193	2.03688e-05	0.000189776	gi|225446714|ref|XP_002282438.1|	PREDICTED: hypothetical protein [Vitis vinifera]	Unclassified
Unigene88235	-8.32193	2.03688e-05	0.00018971	gi|108752022|gb|ABG02897.1|	Plasma membrane H+-ATPase subunit H [Triticum aestivum]	Metabolism; Energy Metabolism; Oxidative phosphorylation	Cellular Processes; Transport and Catabolism; Phagosome
Unigene60229	-8.32193	2.03688e-05	0.000189644	-
Unigene57977	-8.32193	2.03688e-05	0.000189578	-
Unigene77185	-8.32193	2.03688e-05	0.000189512	gi|115457302|ref|NP_001052251.1|	Os04g0209200, ABC transport system ATP-binding cassette [Oryza sativa Japonica Group]	Environmental Information Processing; Membrane Transport; Transporters
Unigene24588	-8.32193	2.03688e-05	0.000189446	-
Unigene38844	-8.32193	2.03688e-05	0.00018938	gi|15235511|ref|NP_195444.1|	Probable cadmium/zinc-transporting ATPase HMA1, chloroplastic [Arabidopsis thaliana]	Unclassified
Unigene95562	-8.32193	2.03688e-05	0.000189315	gi|297596105|ref|NP_001042015.2|	Os01g0147800 [Oryza sativa Japonica Group]	Unclassified
Unigene11053	-8.224	4.17802e-05	0.000355836	-
Unigene21747	-8.224	4.17802e-05	0.000355723	-

## Sheet: KEGG
Pathway ID	Pathway	All genes with pathway annotation (20978)	DEGs with pathway annotation (569)	Up-regulate genes	Down-regulate genes	P-value	KEGG Function Class
ko01110	Biosynthesis of secondary metabolites	2649 (12.63%)	103 (18.1%)	54	49	9.22081e-05	Metabolism
ko00710	Carbon fixation in photosynthetic organisms	235 (1.12%)	15 (2.64%)	8	7	0.00198263	Metabolism; Energy Metabolism
ko00942	Anthocyanin biosynthesis	36 (0.17%)	5 (0.88%)	0	5	0.00271317	Metabolism; Biosynthesis of Other Secondary Metabolites
ko03010	Ribosome	365 (1.74%)	18 (3.16%)	12	6	0.0112322	Genetic Information Processing; Translation
ko00860	Porphyrin and chlorophyll metabolism	137 (0.65%)	9 (1.58%)	1	8	0.0124993	Metabolism; Metabolism of Cofactors and Vitamins
ko01100	Metabolic pathways	5108 (24.35%)	161 (28.3%)	83	78	0.0159138	Metabolism
ko00402	Benzoxazinoid biosynthesis	62 (0.3%)	5 (0.88%)	1	4	0.0262979	Metabolism; Biosynthesis of Other Secondary Metabolites
ko00520	Amino sugar and nucleotide sugar metabolism	321 (1.53%)	15 (2.64%)	8	7	0.029692	Metabolism; Carbohydrate Metabolism
ko00531	Glycosaminoglycan degradation	45 (0.21%)	4 (0.7%)	2	2	0.03323	Metabolism; Glycan Biosynthesis and Metabolism
ko00630	Glyoxylate and dicarboxylate metabolism	91 (0.43%)	6 (1.05%)	0	6	0.0373476	Metabolism; Carbohydrate Metabolism
ko00730	Thiamine metabolism	28 (0.13%)	3 (0.53%)	2	1	0.0393465	Metabolism; Metabolism of Cofactors and Vitamins
ko00945	Stilbenoid, diarylheptanoid and gingerol biosynthesis	282 (1.34%)	13 (2.28%)	7	6	0.0448437	Metabolism; Biosynthesis of Other Secondary Metabolites
ko00903	Limonene and pinene degradation	283 (1.35%)	13 (2.28%)	8	5	0.0458965	Metabolism; Metabolism of Terpenoids and Polyketides
